# Supplementary material for: The Detection of Immunity against WT1 and SMAD4P130L of EpCAM+ Cancer Cells in Malignant Pleural Effusion
Source: Int J Mol Sci. 2022 Oct 12;23(20):12177. doi: 10.3390/ijms232012177 (PMC9602695; doi:10.3390/ijms232012177)
Supplement: Supplementary file 1 [file ijms-23-12177-s001.zip]

Archive with 1 entries (1 files):
- ijms-1913863-supplementary.pdf
